# Supplementary material for: Ubiquitin-Specific Protease 3 Deubiquitinates and Stabilizes Oct4 Protein in Human Embryonic Stem Cells
Source: Int J Mol Sci. 2021 May 25;22(11):5584. doi: 10.3390/ijms22115584 (PMC8197518; doi:10.3390/ijms22115584)
Supplement: Supplementary file 1 [file ijms-22-05584-s001.zip]

Archive with 1 entries (1 files):
- ijms-1235323-supplementary.pdf
